# Supplementary material for: Comparison of metabolic changes for stone risks in 24-hour urine between non- and postmenopausal women
Source: PLoS One. 2019 Jan 24;14(1):e0208893. doi: 10.1371/journal.pone.0208893 (PMC6345460; doi:10.1371/journal.pone.0208893)
Supplement: S3 File — (XLSX) [file pone.0208893.s003.xlsx]

## Sheet: Sheet1
Group,1=Non-menopausal, 2=Postmenopausal	Age,yr	Urine volume, ml/24h	Urinary chloride，mmol/24h	Urinary potassium,mmol/24h	Urinary sodium,mmol/24h	Urinary calcium,mmol/24h	Urinary phosphorus,mmol/24h	Urinary magnesium,mmol/24h	Urinary creatinine,mmol/24h	Urinary uric acid, mmol/24h	Urinary oxolate,mmol/L	Urinary citrate,mmol/24h	Weight,kg	BMI, kg/m2	Urine Ph	AP (CaOx) Indexs	AP (CaP) Indexs	Fasting glucose, mmol/L	Urea nitrogen,mmol/h	Serum creatinine,umol/L	eCCr, ml/min	Serum uric acid, μmol/L	Total cholesterol, mmol/L	Triglyceride, mmol/L	Low-density lipoprotein, mmol/L	High-densitylipoprotein, mmol/L	Hemoglobin,g/L	Serum calaium,mmol/L
1	19	1160	101.2	9.94	128.41	2.52	10.32	2.53	7	1.17	0.21	1.3	49	19.14	7.37	0.48	10.55	3.58	3.06	110	56.01	222	4.12	0.76	1.8	1.21	127	2.39
1	20	1050	44.8	28.94	30.87	3.42	8.99	4.75	6.3	2.49	0.24	1.63	51	21.23	5.08	0.62	12.69	4.8	2.54	75	84.79	242	2.49	0.48	1.64	0.74	137	2.23
1	21	1720	163.9	45.91	165.64	1.36	4.64	3.66	8.6	1.69	0.24	2.46	50	17.93	7.41	0.27	2.74	4.08	3.23	87	71.07	181	3.81	0.46	1.21	0.72	119	2.3
1	22	470	70	16.89	69.5	0.75	7.05	1.2	5.4	1.2	0.06	0.49	52	20.83	6.06	0.06	2.69	3.32	4.26	78	81.74	211	3.18	0.64	1.55	0.92	117	2.33
1	22	1310	139.4	32.29	150.78	4.43	16.64	5.31	7.1	2.93	0.18	1.93	50	19.05	6.29	0.55	24.9	4.99	4.4	78	78.6	170	3.97	0.62	1.89	1.21	115	2.26
1	24	570	125.6	33.6	122.61	0.5	30.64	2.92	8.6	2.64	0.45	1.99	62	21.97	5.75	0.24	3.67	4.38	4.46	83	90.04	210	3.53	0.85	1.84	1.03	123	2.26
1	24	1200	112.8	43.4	110.4	0.53	10.7	1.51	5.44	2.23	0.19	0.5	55	22.6	5.91	0.15	2.47	4.22	3.2	91	72.85	227.3	3.65	0.46	1.58	1.32	118	2.5
1	25	2000	167.8	43.5	157.6	5.38	13.64	3.82	6.4	3.23	0.36	2.42	45	17.15	5.82	1.3	25.49	5.1	5.75	80	67.22	205	2.81	0.71	2.16	1.15	135	2.21
1	25	850	151.7	50.83	119.6	2.33	9	2.97	7.2	2.03	0.24	2	48	21.05	6.61	0.47	8.08	4.25	3.38	97	59.13	203	4.5	0.98	2.38	1.06	124	2.32
1	25	2130	291.8	41.51	278.4	5.09	13.85	4.22	9	3.46	0.27	1.16	67	27.89	5.5	1.07	28.12	4.75	3.79	92	87.03	223	2.84	1.01	1.33	0.74	124	2.39
1	25	2480	125.7	39.3	133.35	2.67	14.9	3.54	8.59	2.38	0.48	3.06	49	19.63	6.5	0.91	12.22	5.5	5.41	62.5	93.69	215.4	4.91	1	0	3.25	1.43	2.33
1	25	1380	78.9	32.2	75.49	3.16	11.03	2.69	8.4	2.48	0.17	2.49	50	19.53	6	0.41	12.36	4.44	2.66	78	76.6	226	5.31	1.01	0	2.09	1.39	2.48
1	25	1700	182.1	43	182.75	2.31	9.18	2.64	9.88	2.32	0.21	1.55	51	19.68	6	0.44	8.55	4.25	3.2	78	78.13	227.3	3.65	0.47	0	1.58	1.32	2.5
1	26	2590	218.9	81.3	180.78	3	16.19	4.25	8.8	5.13	0.27	3.7	65	28.89	6.45	0.53	14.12	4.3	2.3	61	126.23	236	3.02	0.78	1.5	0.89	86	2.34
1	26	1040	110.4	28	125.94	2.97	12.02	3.32	8.7	3.33	0.2	2.96	49	19.63	7	0.44	11.86	4.6	3.8	89.6	64.78	412	4.26	0.85	0	2.5	1.37	2.38
1	28	870	165.9	28.87	178.26	3.62	16.23	3.13	8.6	3.04	0.18	3.35	62	26.84	6.33	0.44	17.65	4.04	2.42	69	104.57	165	3.51	1.47	1.68	1.28	113	2.42
1	28	3100	145.7	36.7	164.3	3.29	15.44	2.94	11.19	3.39	0.28	1.52	50	19.78	7.01	0.76	18.03	5.38	3.3	62	93.86	249	5.76	1.86	3.51	2.05	126	2.55
1	28	1400	115.64	55.45	121.1	3.53	13.94	7.78	9.24	2.23	0.18	3.66	64	25	6.71	0.38	15.17	5.5	5.44	61.5	121.11	215.4	4.91	1	3.25	1.41	162	2.34
1	28	1130	93.8	37.5	98.31	2.54	24.23	1.71	7.03	3.01	0.12	0.42	65	25.39	6.14	0.38	24.26	4.16	3.1	84	90.06	186.6	3.06	1.09	2.9	1.15	114	2.6
1	29	1630	182.7	35.55	164.3	5.82	9.62	4.14	5.4	1.73	0.13	1.93	58	24.46	6.19	0.52	22.71	4.93	2.79	59	113.39	223	1.93	0.84	3.35	0.94	128	2.28
1	29	1050	178	29.08	185.22	0.84	11.59	2.61	7.7	2.3	0.18	1.65	53	19.71	6.08	0.16	3.37	4.16	4.4	80	76.41	204	3.4	0.67	0.78	0.88	118	2.22
1	29	1200	76.7	22.06	92.16	1.76	12.48	2.98	6.5	2.46	0.03	0.49	77	27.28	6.55	0.07	9.99	5.09	3.44	42	211.46	238	4.7	1.22	1.43	0.83	124	2.11
1	29	980	129.4	29.55	130.24	1.36	11.97	2.88	6.8	2.25	0.3	1.85	64	24.09	6	0.38	5.64	5.2	6.05	104	70.98	257	2.28	2.4	2.02	0.88	150	2.18
1	30	1340	112	16.15	115.64	4.41	7.77	2.29	6	1.86	0.13	1.7	50	20.81	6.52	0.47	14.91	5.02	3.41	44	129.89	198	3.63	1.66	1.95	0.93	121	2.33
1	30	1000	150.9	33.13	140.6	1.77	16.77	2.6	10.14	0.92	0.44	1.66	71.5	31.36	5.12	0.7	9.67	5.32	6.75	47.8	170.98	292.4	3.35	1.03	1.78	1.04	123	2.66
1	30	1680	147.5	46.5	139.61	2.3	17.34	2.91	8.8	3.02	0.09	1.87	45	18.03	6.5	0.17	12.78	5	3.5	69.2	74.33	278	4.24	1.16	0	2.06	1.8	2.37
1	30	1380	74.7	39.3	81.7	4.03	21.58	4.4	14.02	3.13	0.19	4.91	50	20.03	6	0.45	22.39	4.7	3.7	67.4	84.79	313	3.6	1.11	0	1.99	1.1	2.37
1	30	1660	87.8	45.5	84.33	1.18	11.34	1.99	7.7	2.69	0.25	2.24	51.5	21.16	6	0.28	4.48	4.4	4.4	75.9	77.56	283	4.74	0.8	0	2.79	1.31	2.26
1	31	1030	242.7	38.09	249.16	2.42	14.3	3.54	7	2.72	0.41	3.96	54	22.77	7.08	0.68	10.15	4.3	4.74	93	65.77	252	3.78	0.6	1.78	1.14	135	2.36
1	33	2900	252.6	39.73	257.81	2.35	13.54	4.03	6.6	2.53	0.26	1.48	49	20.93	6.26	0.51	11.53	5.7	3.68	94	57.96	235	2.16	1.18	1.79	1.03	118	2.33
1	33	1500	114.3	44.4	119.55	5.67	12.64	3.82	7.82	3.16	0.34	2.69	70	27.34	6.82	1.24	25.02	5.06	4.33	57.1	136.3	296.2	4.13	1.13	2.69	0.8	130	2.38
1	34	1500	229	38	237.6	5.5	12.76	2.56	8.76	3.14	0.39	2.81	52	20.83	6.74	1.44	24.17	5.41	2.41	52.5	109.1	281.4	5.21	1.11	2.31	1.24	127	2.37
1	34	450	110	25.11	102.69	3.86	16.78	2.02	7	1.53	0.02	0.91	80	31.64	5.13	0.06	25.1	4.6	3.47	69	127.71	300	4.81	1.56	2.27	0.86	123	2.44
1	34	1410	396.5	90.58	405.09	3.81	20.25	6.49	13.3	6.24	0.39	6.08	78	30.47	6.03	0.81	19.32	3.9	4.32	98	87.67	260	4.63	1.33	2.04	1.11	136	2.32
1	34	1010	104	46	95.95	6.06	28.4	4.47	9.94	4.97	0.1	0.44	50	19.05	5.9	0.6	68.1	4.24	2.8	92	59.86	223.2	3.53	0.72	2.36	1.58	137	2.3
1	35	1100	140.8	48.1	141.9	2.28	5.12	4.65	6.02	2.41	0.06	0.2	57	23.12	6.21	0.18	8.45	4.9	2.35	47.5	130.93	180.5	4.68	2	2.31	1.97	147	2.51
1	35	1800	225.5	54.41	233.46	3.06	18.05	5.09	8.8	3	0.46	4.08	71	26.08	6.57	0.89	15.27	4.44	2.66	78	99.32	226	5.31	1.01	3.09	1.29	140	2.48
1	35	1820	211.7	33.34	220.22	2.11	9.37	3.31	7	2.59	0.21	1.84	50	20.28	6.8	0.37	7.6	5.3	3.11	83	65.73	242	7.47	2.11	2.45	1.06	100	2.45
1	35	1750	124.2	44.3	189	3.55	13.58	5.72	8.03	2.71	0.29	3.08	80	30.48	5.82	0.67	15.51	5.5	3.78	51	171.15	233.2	4.5	1.22	2.98	1.35	145	2.42
1	36	1450	216	54.6	201.55	3.73	9.92	3.86	8.31	3.13	0.49	1.67	50	22.22	6.2	1.41	14.83	3.8	3.65	81	66.71	208	4	1.2	2.32	1.25	106	2.6
1	36	1650	171.4	49.7	150.32	3.98	20.33	3.46	9.82	3.97	0.43	3.7	58	24.78	6.41	1.1	22.42	11.34	7.61	24.1	260.08	83.9	6.62	27.56	0.58	0.14	136	2.34
1	36	1400	242.8	79.9	231.28	3.57	21.5	5.19	11.3	3.76	0.5	4.15	58	23.23	6.26	1.1	20.28	5.71	7.11	86.6	72.38	367	4.69	1.32	2.1	0.86	139	2.35
1	36	1850	206.5	36.5	214.6	5.7	12.84	2.72	9.66	3.96	0.48	1.77	56	24.24	6.68	2.03	27.65	6.96	4.76	102.3	59.16	447.5	4.49	1.39	2.46	1.25	174	2.42
1	36	1600	353.6	71.3	396.8	5.92	20.69	8.06	11.36	3.47	0.21	4.57	60	22.31	6.12	0.66	33.28	6.2	3.6	59.2	109.53	221	2.83	0.56	1.26	1.52	142	2.43
1	36	1200	110.4	19.9	120.36	3.12	16.14	2.96	7.85	3.01	0.15	2.41	62.5	37.78	6.7	0.36	16.02	4.65	3.28	67.5	100.06	240.6	4.15	0.54	1.9	1.55	133	2.4
1	37	1610	196.4	38.3	207.69	3.17	19.14	2.21	10.61	3.22	0.12	0.52	60	23.44	5.94	0.41	24.96	4.03	3.3	90	71.35	177.9	3.5	0.71	2.74	1.63	108	2.4
1	37	800	112.2	28.7	122.48	6.73	10.31	3.57	7.37	3.08	0.15	1.83	45	19.74	8.57	0.72	28.15	5.72	2.77	59.4	81.08	210.5	3.53	0.34	2.04	1.03	113	2.1
1	37	1600	180.8	49.5	255.68	2.37	22.05	3.7	10.51	3.59	0.46	2.82	56	21.08	7.99	0.82	14.39	4.74	3.54	58.2	102.98	269.9	5.1	1.17	2.34	1.36	136	2.26
1	37	4320	400	69.77	400.46	5.79	23.89	5.79	6.9	3.91	0.38	4.81	53	21.37	5.3	1.18	35.56	16.86	5.27	67	84.67	169	4.73	2	2.19	1.02	153	2.36
1	37	800	115.2	36.5	151.2	3.5	21.63	4.95	7.34	3.64	0.11	0.64	58	23.23	6.43	0.37	28.95	6.1	4.2	56.1	110.65	157.4	3.17	1.08	1.65	1.32	138	2.49
1	37	920	95.1	26.6	94.67	3.86	8.51	3.32	7.5	2.43	0.03	3.82	61	25.07	5.9	0.09	11.72	4.89	4.03	80	81.61	175	4.99	1.15	2.64	1.12	139	2.12
1	37	1320	140.8	41.9	122.76	1.27	18.36	4.84	7.7	2.46	0.36	2.84	51	23.93	5.22	0.37	6.48	3.8	1.93	55	99.25	226	4.15	1.52	2	0.99	141	2.42
1	38	1150	122.4	27.6	139.5	3.63	13.79	3.78	5.9	2.72	0.46	0.6	61	22.68	6.61	1.62	22.29	5.1	4.33	67	96.5	369	2.42	0.65	2.52	0.92	135	2.27
1	38	1230	206.2	47.13	207.62	2.18	16.29	3.47	6.3	3.15	0.4	4.02	61	27.11	5.89	0.62	9.92	6.3	4.22	95	68.06	305	1.58	1.84	1.41	0.83	104	2.13
1	38	1520	190.8	45.63	185.9	2.68	14.36	5.37	7.5	2.56	0.18	3.73	55	20.96	5.49	0.32	11.49	5	4.14	84	69.4	265	2.44	0.62	2.57	1.33	133	2.19
1	38	800	113.6	32.1	141.6	1.7	11.23	5.24	7.68	2.09	0.04	0.21	58	21.83	6.31	0.1	10.6	5.4	5.31	53.6	114.69	142.3	4.16	0.57	2.63	1.4	114	2.5
1	38	1950	179.8	40.8	188.76	4.33	13.73	3.51	8.38	3.02	0.36	3.18	42	19.17	6.8	1.04	19.21	5.52	2.09	52	85.61	321.2	3.9	0.72	1.73	1.23	124	2.36
1	38	1150	152.8	34.34	149.5	2.54	16.48	2.69	8.4	2.48	0.16	2.09	57	19.96	5.84	0.34	13.42	4.63	4.79	65	92.95	223	3.96	0.84	2.04	0.92	120	2.36
1	38	1290	159.1	30.06	163.19	2.1	12.51	4.18	6.2	2.49	0.19	2.19	55	29.3	6.75	0.32	8.94	3.94	4.38	71	82.11	228	3.46	0.78	1.55	0.91	97	2.4
1	39	1250	130.6	26.8	144.38	1.91	16.29	2.25	9.05	3.46	0.37	2.19	52	22.21	6.36	0.62	9.72	5.83	6.23	57	95.74	235.8	3.08	0.94	1.36	0.92	116	2.16
1	39	900	193	70.7	189.9	4.7	28.38	5.2	11.65	3.72	0.24	2.24	69	26.95	6.32	0.74	37.41	6.27	5.82	47	154.08	148.7	6.38	14.04	2.86	0.68	130	2.49
1	40	2200	200.6	25.2	206.8	5.76	13.35	4.11	8.76	2.25	0.46	2.06	50	21.36	6.49	1.79	27.89	5.99	3.51	60.4	86.02	226.9	3.49	0.47	1.48	1.01	124	2.35
1	40	1800	255.6	70.8	300.6	4.23	33.57	5.31	13.43	5.6	0.29	1.69	55	21.48	6.73	0.88	39.74	4.22	4.3	86	66.46	228	3.72	0.41	2.99	1.63	111	2.5
1	40	400	672.16	22.44	655.12	3.06	12.15	2.32	6.42	0.8	0.13	2.42	55.5	24.83	5.64	0.32	12.86	4.9	4.38	53.2	108.4	319.4	3.93	1.83	1.92	1.25	129	2.51
1	40	650	119.34	27.41	126.23	3.46	11.13	2.57	8.85	2.62	0.23	1.63	62	22.64	6.56	0.65	14.93	5.82	4.4	62.4	103.25	432.5	4.97	0.91	2.32	1.41	148	2.25
1	40	1000	103.1	27.3	116	2.24	13.12	1.47	5.89	2.71	0.21	1.72	63	23.42	7.01	0.43	10.4	4.73	4.33	70.7	92.59	295.5	4.67	1.63	2.78	1.33	136	2.35
1	40	1700	179.4	52.5	189.04	7.19	15.62	3.03	8.84	3.22	0.41	5.99	53	22.06	7.25	1.59	31.87	5.11	4.75	56	98.35	229.1	4.37	0.58	1.89	1.06	123	2.28
1	40	1700	123.9	29.9	123.12	2.26	15.6	1.69	9.1	2.75	0.38	0.8	80	26.12	6.1	0.93	13.82	5.73	5.15	90.3	92.06	335.1	4.47	0.72	1.96	1.08	122	2.33
1	40	800	134.1	46.8	145.6	3.72	24.62	4.61	11.89	4.39	0.27	4.32	68	30.22	6.41	0.62	23.12	5.69	5.03	59.7	118.36	279.5	6.13	1.6	2.83	0.95	134	2.37
1	40	1600	136	60.1	182.4	1.66	23.14	6.61	8.48	3.08	0.09	2.57	53	22.94	5.98	0.12	10.36	6.1	4.58	48.2	114.26	190.3	5.06	1.2	3.16	1.67	141	2.58
1	40	1000	216	34.6	232	2.68	11.68	4.06	7.27	1.64	0.16	1.45	54	20.32	6.67	0.36	12.01	5.9	3.33	57.1	98.27	317.9	2.85	0.61	1.23	1.56	138	2.39
1	41	800	182.4	43.6	212	3.53	8.93	4.74	6.42	1.72	0.05	3.2	53	22.64	6.88	0.12	11.41	5.1	3.72	55.4	98.42	149.8	4.22	0.86	2.62	1.39	128	2.35
1	41	2630	256.5	53.73	259.32	5.89	18.38	6.02	7.9	3.15	0.44	0.3	58	24.46	6.04	2.54	52.53	4.26	3.83	89	67.04	213	4.88	2	1.93	1.08	118	2.76
1	42	2460	319.3	43.42	321.03	9.27	16.83	4.53	10.8	4.31	0.22	5.08	70	24.8	6.23	1.04	45.55	3.45	2.81	63	113.15	206	2.4	1.27	2.17	0.93	129	2.42
1	42	2200	310.6	78.3	314.16	6.49	33.51	6.31	12.28	5.76	0.59	3.7	67	23.18	7.79	2.12	53.67	5.63	3.16	61.9	110.22	280.1	4.84	0.73	2.93	1.3	124	2.2
1	42	1710	285.6	72.4	294.12	3.63	31.24	3.9	11.51	4.44	0.16	5.11	60	23.44	5.69	0.36	25.73	4.86	2.9	83	73.61	284.8	3.16	0.71	2.5	1.18	128	2.4
1	42	1250	137.5	26.6	151.25	1.95	7.19	1.68	5.88	2.42	0.28	1.72	62	23.05	5.81	0.51	5.88	3.94	3.4	109	57.92	190	3.16	1.29	2.6	1.52	129	2.3
1	42	1470	145.5	68.8	179.34	2.32	7.23	3.5	10.29	4.42	0.58	4.99	50	19.53	5.78	0.89	5.75	4.16	5.5	89	57.21	365.3	4.52	1.25	2.47	2.2	95	2.6
1	42	1430	276	36.31	265.12	9.62	16.53	5.76	10.7	3.82	0.2	3.77	71	29.03	5.88	1	49.68	3.8	3.6	83	87.11	218	3.07	0.95	3.11	0.85	127	2.38
1	42	1300	306.8	121.9	321.1	6.54	28.02	5.81	12.22	4.9	0.16	3.82	62	25.15	6.69	0.58	47.44	5.3	4.4	45	140.3	213.9	4.25	1.01	2.76	1.27	150	2.44
1	42	1910	265.5	48.6	269.31	2.48	17.84	3.67	7.09	2.05	0.23	0.5	43	16.18	7.18	0.6	18.42	3.9	3.39	94	46.58	213	4.6	1.55	2.33	1.69	118	2.6
1	43	2070	267.9	51.25	258.13	4.18	14.26	6.15	7.6	3.33	0.22	2.82	70	28.76	5.33	0.6	19.46	4.8	3.64	63	111.99	259	3.05	4.55	2.75	0.87	144	2
1	43	1500	192.8	44.6	185.55	3.08	20.18	2.9	11.91	3.99	0.56	2.11	61	23.83	6.19	1.34	18.96	5.84	4.83	61.9	99.33	264.3	4.48	0.52	2.54	1.52	123	2.31
1	43	700	1155.63	29.35	1119.51	4.19	11.63	1.87	15.63	2.34	0.15	2.22	63.5	23.9	6.37	0.49	17.72	5.25	3.52	53.5	119.63	193.2	4.64	0.91	2.2	1.17	140	2.4
1	43	800	112.5	29.6	130.72	2.51	9.6	2.46	6.62	2.61	0.27	2.29	51	19.92	7.5	0.54	8.91	4.68	3.46	54	95.19	221.9	4.56	0.91	2.93	1.36	134	2.28
1	43	1100	154.6	57.6	168.96	4.26	20.14	2.99	8.62	3.45	0.43	3.82	58	25.78	6.91	1.19	23.8	5.05	6.78	73.2	79.86	365	4.5	0.9	2.74	1.28	127	2.32
1	43	1600	294.4	82.4	307.2	4.94	11.01	7.6	8.54	3.09	0.09	0.3	64	25	5.98	0.43	30.34	5.5	3.04	41.2	156.57	196.7	4	0.98	2.32	1.42	128	2.35
1	43	1730	114.2	43.3	108.99	1.94	15.05	2.54	10.64	2.73	0.23	1.36	65	24.77	5.18	0.43	10.28	4.06	3.3	85	77.08	331.5	3.63	0.93	2.47	1.56	135	2.5
1	43	1600	177.6	40.85	167.52	1.84	6.08	5.07	5.6	2.16	0.19	3.82	85	33.2	6.35	0.24	4.19	3.75	3.28	65	131.81	266	4.25	1.25	3.59	1.28	135	2.56
1	43	850	132.6	53.6	158.95	2.11	20.93	4.92	10.55	2.4	0.11	3.72	50	19.05	6.39	0.16	11.59	6.3	4.1	66.2	76.13	236	4.47	1.58	2.61	1.52	144	2.5
1	44	1600	131.4	69.7	144.96	2.88	17.18	5.58	8.75	3.14	0.46	6.17	66	25.46	7.63	0.76	12.72	5.95	4.25	51.4	128.09	237.3	5.44	1.25	3.6	1.04	152	2.35
1	44	1200	139.7	36	134.04	2.42	16.07	4.18	7.54	2.74	0.27	1.35	46	19.15	6.31	0.56	13.66	3.9	5.8	74.7	61.43	238.2	4.19	0.55	2.38	1.55	129	2.37
1	44	1750	237.13	93.5	293.83	3.68	20.79	6.77	13.09	3.21	0.42	4.44	60	26.31	6.72	0.89	20.17	5.7	6.53	61.4	97.48	212.7	4.16	1.65	2.7	1.05	156	2.24
1	44	2000	286.6	66.94	258.8	5.32	17.26	5.3	8	3.31	0.4	3.6	61	27.11	6.21	1.25	27.42	6.14	5.22	100	60.85	228	4.56	1.32	2.69	1.23	156	2.56
1	44	2760	359.9	57.05	330.37	1.63	16.56	8.75	12.7	3.7	0.21	1.78	96	36.13	5.59	0.26	8.65	4.5	3.99	55	174.12	266	3.51	0.77	2.54	0.89	131	2.53
1	44	750	119.85	10.43	113.48	7.73	8.15	2.65	8.37	2.77	0.22	0.42	49	18.9	6.02	1.63	37.18	5.51	1.97	50.5	96.79	71.6	5.11	1.8	2.35	1.77	133	2.48
1	44	880	239.4	37.2	227.92	5.96	10.18	3.57	8.12	3.11	0.05	1.59	60	22.86	6.44	0.22	25.2	4.52	3	88	68.02	196.3	3.01	0.5	2.36	1.47	119	2.3
1	45	700	122.3	45	156.17	2.65	19.26	2.95	8.97	3.26	0.32	2.78	52	19.81	7.44	0.64	14.79	4.88	5.83	65.9	77.89	295.3	4.04	0.94	2.21	1.13	117	2.21
1	45	950	114	49.9	103.55	3.21	14.12	2.63	7.32	2.95	0.09	1.68	48	19.23	5.37	0.25	16.17	4.1	3.8	85	55.75	237.3	4.76	0.86	2.7	1.36	112	2.3
1	45	1700	480.1	65.9	506.09	9.49	23.09	4.76	16.3	6.34	0.47	2.13	78	24.9	6.79	2.71	69.36	5.53	3.64	73	105.48	460.4	4.3	2.17	2.19	0.88	119	2.38
1	45	1000	188	43.8	246	4.09	23.83	4.99	8.38	2.63	0.14	2.06	52	19.33	6.27	0.4	29.01	5.5	4.78	54.3	94.54	193.7	3.01	0.85	1.69	1.14	118	2.37
1	45	2100	139.4	31.9	193.2	4.47	13.02	2.84	9.95	3.61	0.42	2.1	46	17.53	7.98	1.38	20.82	4.62	2.66	67.9	66.88	195.7	4.94	0.6	2.32	1.63	147	2.46
1	45	1330	184.9	47.3	194.18	4.96	17.06	3.38	7.89	3.61	0.17	3.69	65	23.88	6.02	0.52	25.11	4.66	3.2	78	82.26	209	3.7	1.21	2.39	1.55	121	2.5
1	45	1160	210	27.2	216.92	5.21	16.14	4.03	7.35	2.43	0.25	0.9	45	18.73	6.38	1.1	33.74	4.42	3.1	87	51.06	356.3	4.2	1.5	2.35	1.57	107	2.3
1	46	1150	242.3	39.87	236.44	7.26	15.3	6.72	10.1	3.14	0.09	5.24	67	26.5	5.53	0.35	32.6	3.94	3.85	64	102.26	173	4.98	1.08	2.33	1.2	119	2.27
1	46	1050	81.59	25.81	78.33	4.87	16.85	2.82	9.22	0.97	0.32	2.31	49.5	20.74	5.2	1.11	26.81	5.21	4	51.3	94.25	358.8	4.39	2.14	2.09	1.19	133	2.53
1	46	1650	232.6	99.7	211.2	3.05	22.31	4.44	9.95	4.31	0.41	4.14	82.5	35.01	6.98	0.81	17.59	4.36	3.4	61	132.1	267	5.06	2.17	3.63	1.17	138	2.29
1	46	1100	168.4	34.5	179.19	3.6	10.41	3.54	7.14	2.07	0.26	3.4	58	24.14	6.82	0.63	12.82	5.93	3.89	62.1	91.23	209.5	4.56	0.57	2.68	1.31	133	2.24
1	46	900	129.6	42.2	147.6	2.07	12.41	3.84	9.4	3.07	0.49	3.98	60	26.67	6.91	0.7	7.77	4.57	6.33	66.7	87.87	304.6	5.01	0.54	3.22	1.37	142	2.32
1	46	1200	150.7	36.18	136.55	1.46	12.73	2.39	6.8	1.91	0.18	2.92	67	26.5	5.54	0.22	5.79	5.06	3.73	53	123.48	184	4.73	0.88	2.36	1.01	141	2.68
1	46	1300	232.8	53.1	225.81	5.34	10.01	4.94	8.4	3.18	0.22	2.59	55	21.48	5.97	0.76	20.08	4.14	2.2	74.7	71.92	320	3.87	0.77	1.99	1.6	123	2.21
1	46	1820	237.7	43.17	206.75	6.35	17.98	3.57	7.2	3.44	0.42	1.02	80	31.25	5.32	2.12	43.87	5.1	3.21	81	96.47	310	2.78	1.93	2.94	0.99	161	2.16
1	46	800	94	33.03	98.88	3.14	10.79	1.97	6.5	1.75	0.15	3.48	67	26.17	6.4	0.35	11.3	4.32	5.68	82	79.81	236	3.11	1.1	1.69	1.02	117	2.46
1	47	1600	158.2	54.4	191.04	6.11	33.14	6.53	10.66	5.41	0.46	3.28	52	20.06	6.69	1.64	51.13	5.8	3.03	44.2	113.69	229	4.48	0.74	2.64	1.09	114	2.36
1	47	1900	87.8	23.7	94.62	5.13	21.53	2.36	12.73	3.49	0.37	0.98	62	22.23	6.38	1.67	39.9	6.04	4.54	93.8	63.88	493.8	5.08	0.87	2.26	1.06	155	2.46
1	47	1600	197.4	49.9	191.52	3.23	16.98	2.62	10.77	3.66	0.45	2.73	60	23.44	6.03	1.09	16.79	6.28	8.33	70.1	82.71	282.1	5.66	0.93	2.58	1.3	125	2.38
1	47	650	120.9	34.6	149.5	2.57	12.23	4.09	8.92	2.53	0.08	2.26	55	22.89	6.69	0.16	10.86	5.7	4.11	54.4	97.7	190.3	4.27	1.11	2.7	1.27	142	2.42
1	47	1460	252.6	59.6	230.68	6.39	11.88	4.83	8.09	3.54	0.39	3.93	57	22.27	5.46	1.42	25.23	4.08	4.4	80	68.85	185.3	3.21	0.22	2.95	1.87	123	2.3
1	47	1570	241.2	34.7	258.11	4.22	10.39	4.62	8.9	3.14	0.26	10.22	70	28.65	6.2	0.53	12.18	3.96	2.98	65	104.07	187	3.88	1.24	1.67	0.78	86	2.3
1	47	2100	183.1	68.7	161.28	2.9	21.76	4.33	10.88	2.95	0.47	2.4	60	22.86	5.43	1	18.28	9.72	8.91	101.4	57.18	403.7	7.27	0.89	3.22	1.52	136	2.36
1	47	650	135.8	34.8	156	3.07	15.13	2.48	10.85	3.04	0.19	3.35	62.5	24.88	6.83	0.41	14.09	4.52	7.1	67	90.15	254	6.27	2.05	4.25	1.97	140	2.41
1	47	600	57.9	24.9	48.12	2.31	12.32	1.91	6.59	0.5	0.15	0.95	66	27.47	6.6	0.35	11.57	5.8	5.29	56	113.89	218.7	5.21	0.84	3.51	1.16	119	2.2
1	47	1400	235.2	42.9	253.4	5.57	13.13	7.6	8.85	2.6	0.22	3.31	57	21.45	6.37	0.71	24.19	4.6	2.89	60.4	91.2	213.6	4.88	1.09	3.19	1.53	144	2.52
1	47	1100	192.2	64.6	179.52	4.31	21.64	3.74	12.7	4.12	0.35	5.05	81	33.28	5.79	0.9	23.97	5.67	2.52	65.9	118.78	405.9	6.16	1.41	3.99	1.35	130	2.52
1	47	1070	211.9	41	201.16	4.46	25.13	2.2	8.13	2.69	0.15	1.11	60	23.44	6.5	0.57	37.35	4.5	4.07	91	63.72	331	6.7	1.55	2.65	1.25	116	2.4
1	48	2460	179	43.07	179.09	3.64	11.32	5.07	6.9	2.16	0.1	3.74	59	23.63	6.44	0.23	13.49	4.54	4.61	110	51.28	215	2.51	1.24	2.33	0.96	90	2.3
1	48	1500	199.5	48.48	184.5	4.7	13.22	4.23	10.59	3.54	0.19	2.02	65	26.04	5.61	0.64	22.34	3.93	6	54	115.07	340	4.71	1.58	2	1.04	128	2.4
1	48	1200	243.6	87.5	303.6	3.73	16.22	4.73	10.98	4.04	0.07	1.35	78	28.65	7.01	0.2	21.86	6.7	3.86	78.4	95.11	309.8	5.09	2.01	3.16	1.32	142	2.46
1	48	830	166	73.83	159.36	3.41	26.9	1.92	8.17	4.47	0.22	3.19	40	16.87	6.11	0.55	23.82	6.81	9.6	44.8	85.36	227	4.56	0.75	1.94	2.37	133	1.3
1	48	1000	255	57.9	248	4.26	6.05	4.35	8.83	3.53	0.18	0.37	55	21.48	6	0.8	16.38	4.18	3.6	92	57.15	365.3	4.52	1.25	2.69	1.25	124	2.6
1	48	1660	235.7	54.8	209.82	2.24	5.56	0.2	8.1	3	0.37	3.12	73	28.52	9.08	0.86	5.06	4.05	5.04	82	85.11	254	4.87	0.97	2.72	1.14	132	2.14
1	48	600	104.4	22.8	128.16	1.46	9.93	1.49	7.22	2.27	0.3	2.51	74	25.61	7.23	0.4	5.02	4.09	6.79	85.3	82.93	287	4.71	1.14	2.79	1.25	116	2.28
1	48	1200	184.8	50.3	175.32	5.26	20.84	4.07	8.09	1.26	0.14	1.99	51	23.93	5.57	0.52	34.81	4.74	4.79	60.7	80.32	206.3	5.29	1.54	3.18	1.55	112	2.28
1	48	1600	228	49.07	223.52	2.98	13.76	3.9	7.5	3.22	0.27	2.02	64	25.64	6.22	0.61	14.13	5.37	3.74	56	109.26	243	3.37	1.42	1.62	0.88	148	2.24
1	49	1350	309.4	61.2	332.37	4.58	29.34	4.25	17.14	6.52	0.55	3.11	51	21.23	6.43	1.62	34.88	5.24	6.34	69.3	69.59	280.3	4.29	1.65	1.88	1.15	106	2.35
1	49	2300	125.1	56.5	102.58	2.12	16.03	2.12	6.67	2.04	0.24	1.71	60	26.67	6.45	0.46	11.29	4.48	3.2	72.7	78.04	251.2	4.33	0.88	2.34	1.55	128	2.33
1	49	1250	132.5	29	126.25	2.19	5.87	2.88	5.34	2.46	0.41	1.67	45	17.58	5.87	0.78	5.82	4.27	3.6	91	46.76	190.9	4.76	1.03	2.25	1.47	127	2.3
1	49	650	129.4	69.5	125.45	1.94	21.04	4.26	11.88	2.38	0.47	3.91	63	24.61	6.48	0.64	10.53	5.4	4.74	54.4	109.51	164	4.31	0.97	2.76	1.36	134	2.4
1	49	800	156.8	77.3	188	2.94	12.74	4.29	10.12	3.52	0.29	5.64	77	28.28	6.98	0.52	10.74	4.6	2.81	50.9	143.05	221.5	4.9	6.41	2.26	0.87	118	2.46
1	49	1400	241.5	38.1	252	5.42	11.03	3.16	7.63	2.31	0.23	1.58	65	27.06	6.63	0.96	24.1	3.68	4.27	59.5	103.3	284.1	7.27	1.76	3.49	1.54	127	2.29
1	50	1250	238.75	34.06	227.75	6.56	19	3.68	10.09	1.42	0.47	1.62	62.5	25.04	5.19	2.2	43.07	5.15	4.39	55.7	104.94	399.5	5.94	2.29	2.73	1.73	134	2.73
1	50	550	108.46	23.5	98.67	0.87	14.98	2.01	8.33	0.91	0.36	0.26	41.5	20.15	5.56	0.49	6.06	5.32	4.52	54.4	71.34	117.4	3.63	0.35	1.13	1.84	75	2.53
1	50	1800	250.2	58.9	334.8	1.48	23.15	4.64	10.13	3.53	0.05	5.88	75	27.55	7.09	0.05	7.76	3.9	4.12	49	143.14	136.5	3.8	0.84	2.09	1.45	118	2.27
1	50	550	97.4	25.9	112.2	4.04	9.42	3.63	8.41	1.84	0.03	1.44	68	27.24	6.32	0.09	16.06	5.8	5.52	60.6	104.94	304.6	5.39	2.07	3.89	1.02	138	2.49
1	50	620	159.3	31.1	146.32	2.97	12.31	1.61	5.52	1.73	0.18	1.79	65	23.03	5.48	0.47	13.33	4.06	3.7	94	64.67	156.3	4.05	1.6	2.35	1.5	127	2.3
1	50	3920	178	49	187.38	4.31	17.44	4.16	9.76	3.3	0.44	2.63	49	19.38	6.5	1.29	23.47	5	5.1	74.2	61.76	332	5.31	0.64	0	2.63	2.54	2.37
1	51	930	241.8	59.18	217.62	3.65	28.26	3.82	11.53	2.97	0.15	3.48	71	26.4	5.7	0.37	26.06	4.8	6.2	56.2	116.84	241	3.64	1.88	1.69	0.98	150	2.6
1	52	710	86.6	34.8	85.91	1.91	6.88	2.44	8.85	2.59	0.19	0.15	60	23.44	6.88	0.57	9.12	3.69	8	97	56.56	189.3	3	0.52	2.8	1.35	112	2.2
1	52	1800	258.7	51.9	271.26	5.69	16.7	3.83	8.98	3.85	0.38	5.62	61	26.4	6.63	1.19	26.34	5.8	9.1	63.6	87.7	291.6	4.19	0.53	2.41	1.22	119	2.31
1	52	670	54.3	39.5	54.94	1.41	18.19	2.85	6.79	2.42	0.34	1.29	59	25.54	5.79	0.47	8.43	4.51	4.8	50.8	106.2	348	5.04	1.67	3.79	1.3	140	2.39
1	52	930	112.5	33.7	101.37	3.39	14.8	2.01	6.8	2.94	0.12	1.84	46	18.9	6.23	0.33	17.39	5.47	4.2	49	85.84	237	4.12	1.34	2.35	1.68	139	2.33
1	52	2440	182.3	39.8	202.28	4.15	19.91	2.81	7.6	2.52	0.34	1.25	71	28.08	6.35	1.17	28.69	5.2	4.08	70	92.75	222	3.41	1.38	2.7	1.1	142	2.01
1	52	1380	199.5	30.7	195.55	3.56	14.88	2.42	8.6	3.47	0.35	2.29	57	22.83	7	0.94	17.61	4.8	4.7	98.9	52.7	368	5.3	1.26	0	4.1	1.05	2.41
1	53	2350	176.2	68.7	162.15	2.77	19.53	3.78	8.67	4.46	0.18	5.52	57	21.72	5.93	0.31	13.65	11.63	3.9	57	90.4	210	5.4	2.57	4.17	1.03	132	2.61
1	53	1000	233	54.3	298	1.66	16.83	5.31	7.99	3.01	0.02	0.62	70	30.3	6.41	0.04	11.01	6.9	7.56	56.4	112.2	179.3	3.43	0.48	2.12	1.17	144	2.43
1	34	450	110	25.11	102.69	3.86	16.78	2.02	7	1.53	0.02	0.91	80	31.64	5.13	0.06	25.1	4.6	3.47	69	127.71	300	4.81	1.56	2.27	0.86	123	2.44
1	22	470	70	16.89	69.5	0.75	7.05	1.2	5.4	1.2	0.06	0.49	52	20.83	6.06	0.06	2.69	3.32	4.26	78	81.74	211	3.18	0.64	1.55	0.92	117	2.33
1	50	550	108.46	23.5	98.67	0.87	14.98	2.01	8.33	0.91	0.36	0.26	41.5	20.15	5.56	0.49	6.06	5.32	4.52	54.4	71.34	117.4	3.63	0.35	1.13	1.84	75	2.53
1	24	570	125.6	33.6	122.61	0.5	30.64	2.92	8.6	2.64	0.45	1.99	62	21.97	5.75	0.24	3.67	4.38	4.46	83	90.04	210	3.53	0.85	1.84	1.03	123	2.26
1	42	450	99.5	80.46	14.3	9.44	2.36	9.58	1.67	3.93	0.1	0.71	45	18.26	6.52	0.26	10.53	4.48	3.35	35.2	130.19	280.7	4.58	1.79	2.2	1.48	140	2.5
2	47	800	131.84	25.52	154.96	2.85	7.8	4.11	5.86	1.75	0.13	1.85	68	26.23	6.19	0.29	9.21	6.8	3.42	54.2	121.24	242.4	4.27	1.53	2.5	1.18	157	2.39
2	47	600	118.2	29.4	123	3.84	10.93	3.41	6.38	1.77	0.02	0.84	61	23.24	5.87	0.05	18.8	3.8	5.33	53.5	110.19	211.1	4.72	1.82	2.86	1.16	129	2.59
2	48	2360	243.6	65.4	240.72	2.19	15.58	2.88	9.4	3.32	0.33	4.45	63	26.22	6.2	0.5	9.46	5.71	4.63	69	87.29	202	4.67	1.79	1.62	0.75	121	2.31
2	48	1100	156.2	57.3	159.5	3.99	25.02	2.39	9.94	3.69	0.25	4.16	63	25.08	6.51	0.65	25.39	5.02	3.9	58	103.84	354	5.36	1.31	3.19	2.19	128	2.35
2	50	1360	198	36.69	187.27	4.3	16.93	2.86	6.9	2.54	0.2	1.4	66	24.24	5.61	0.69	26.03	3.57	4.49	53	116.46	189	1.91	0.84	2.52	0.98	124	2.37
2	50	600	962.52	55.75	939.84	2.78	19.76	3.71	12.01	2.02	0.1	3.14	57.5	23.18	5.32	0.19	15.5	5.53	6.46	58.6	91.77	265.1	5.33	0.91	2.48	1.75	137	2.47
2	50	550	105.2	23.9	104.28	1.93	15.34	2.67	9.19	2.5	0.11	2.31	55.5	25.34	5.53	0.18	9.32	5.64	7.8	66.9	77.58	527.1	4.99	1	2.35	1.86	141	2.49
2	50	2660	220.3	36.02	256.42	4.71	12.9	3.8	7.4	2.53	0.1	2.17	67	25.53	6.59	0.34	21.72	5.5	5.02	86	72.86	243	3.79	0.7	1.94	1.09	118	2.46
2	50	1200	113.4	71.9	133.56	3.43	25.51	4.72	7.55	2.68	0.44	2.71	53	20.96	7.16	1.03	23.85	5.49	3.85	58	85.46	307.8	5.78	1.24	2.95	1.91	129	2.47
2	51	2000	214	52.6	208	2.18	5.35	4.1	9.54	2.5	0.45	0.87	70	27.34	5.68	0.93	6.18	3.57	8.4	94	68.87	423.3	4.98	0.95	2.8	1.68	134	2.2
2	51	1000	145	44.3	166	2.81	22.67	1.48	9.85	3.79	0.41	3.13	61	26.06	6.64	0.9	17.24	5.39	5.9	53	106.44	220	4.57	1.41	2.84	1.17	136	2.44
2	51	950	215.6	50.5	241.3	5.02	23.94	5.26	9.78	4.26	0.16	2.7	78	34.21	6.35	0.5	34.33	5.2	6.04	56.7	127.22	326.2	5.31	1.48	3.82	1.15	149	2.43
2	51	650	161.8	32.5	167.05	0.86	16.39	2.15	8	2.36	0.11	0.28	75	30.04	6.22	0.14	6.29	4.89	3.5	80	86.7	131.6	4.87	2.48	2.1	2.1	138	2.1
2	52	1600	168	95.3	174.4	1.62	21.04	4.37	7.38	2.92	0.4	5.68	57	19.27	6.8	0.43	8.06	3.13	5.5	90	57.91	346.6	3	1.49	2.9	1.23	116	2.2
2	52	700	118.51	25.7	114.2	5.5	13.03	2.71	8.97	2.86	0.05	1.2	64	27.52	5.72	0.23	29.07	5.7	4.74	57.2	102.31	202.6	5.21	1.01	2.49	1.62	131	2.51
2	52	1300	218.4	54.67	223.6	4	20.11	2.72	10.35	3.26	0.25	2.4	62	24.84	6.5	0.75	24.41	4.65	4.3	55.1	102.89	360	4.73	1.89	2.54	1.15	106	2.6
2	52	1470	167.6	44.1	164.64	3.04	19.14	2.53	7.73	3.08	0.17	1.4	59	23.05	5.12	0.46	19.57	6.18	6.6	46	117.29	205	5.68	1.03	4.24	1.58	140	2.42
2	53	2250	131.2	27.16	125.78	5.43	6.05	6.68	7.7	1.89	0.18	3.25	61	25.07	6.67	0.57	13.73	3.96	4.16	56	98.48	178	4.19	0.62	2.08	1.2	119	2.38
2	53	1600	205.4	26.99	213.12	4.35	8.42	4.8	7.3	2.4	0.16	0.98	60	21.77	6.58	0.57	17.35	6.4	2.9	65	83.45	287	4.86	1.17	2.86	1.47	123	2.45
2	53	1670	66	20.92	71.98	2.27	10.69	3.21	6.7	2.14	0.34	1.36	46	18.66	6.21	0.68	9.58	4.47	4.47	60	69.31	242	3.58	0.91	1.66	0.92	122	2.28
2	53	1450	174	64.96	245.05	4.92	30.25	5.35	12.29	6.73	0.4	2.38	69	24.45	7.18	1.28	40.52	4.31	4.7	39.3	158.72	359	5.3	1.95	2.61	1.36	133	2.6
2	53	740	157.6	20	174.64	2.73	20.19	2.69	8.97	3.06	0.08	0.86	60	22.86	6.3	0.21	19.94	4.03	3.1	78	69.54	352	4.2	1.52	2.57	1.24	163	2.3
2	54	400	94.32	24.64	83.04	2.1	5.15	0.78	5.81	0.47	0.14	1.26	60	27.21	5.36	0.32	5.36	6.14	5.76	63.6	84.31	230.4	4.21	2.04	1.89	1.07	134	2.59
2	54	1100	110	21.4	101.2	4.56	13.3	2.32	5.9	2.49	0.21	1.2	39	18.55	6.19	0.8	24.12	5.12	4.4	58	60.09	205	4.9	1.51	3.36	1.17	143	2.49
2	54	950	125.4	71.2	103.55	4.35	21.57	2.98	7.81	3	0.21	2.71	60.5	22.49	6.22	0.64	27.36	5.08	5.7	61	88.63	206	4.15	0.88	2.5	1.65	128	2.52
2	54	800	182.4	42.4	216	4.06	16.63	5.15	6.62	2.85	0.23	2.61	59	23.05	6.44	0.62	21.34	5.7	7.09	64.4	81.87	279.3	4.52	1.23	2.66	1.6	164	2.53
2	54	900	285.3	37.3	167.31	8.2	10.96	3.73	5.43	1.65	0.17	4.3	50	21.36	6.85	0.75	30.59	6.1	6.01	65.1	68.64	136.7	3.92	1.07	1.95	1.68	171	2.43
2	54	2000	232	47	250	4.5	12.92	4.16	7.32	2.16	0.17	2.38	60	25.63	5.89	0.52	20.33	5.9	3.67	48.6	110.33	151.3	4.86	1.65	2.92	1.57	129	2.45
2	54	2600	169	36.6	192.4	6.45	12.64	2.29	9.83	4.21	0.49	2.69	70	28.4	7.11	2.15	28.73	4.28	4.3	72	86.88	276	4.57	2.19	2.92	1.33	124	2.23
2	54	650	124.8	18.7	139.75	6.97	10.69	3.85	6.52	1.86	0.05	6.32	72	30.36	6.43	0.19	23.39	5.8	4.19	50.6	127.16	132.1	4.06	1.12	2.15	1.55	137	2.41
2	54	3130	153.4	67.1	153.37	1.69	15.9	2.32	8.17	2.53	0.2	1.03	60	25.3	7.2	0.34	9.74	4.69	4.7	74	72.46	402	7.19	2.42	5.36	1.62	151	2.59
2	55	2350	164.5	48.2	157.45	4.23	13.72	2.96	8.84	2.98	0.33	1.26	52	21.64	6.49	1.14	22.53	4.02	4.6	61	75.29	153	5.41	1.52	4.16	1.16	127	2.35
2	55	500	90	26	104.2	3.4	13.26	2.98	7.22	2.51	0.08	2.28	49	22.37	6.22	0.19	15.47	4.58	4.24	55.9	77.42	285.3	4.83	0.55	2.79	1.24	130	2.19
2	55	400	80.92	15.88	78.6	4.64	9	1.16	5.4	1.57	0.11	0.26	43.5	19.08	6.39	0.68	25.39	5.11	6.54	53.4	71.95	104.9	4.66	1.08	2.41	1.54	123	2.23
2	55	1590	228	59.55	198.75	2.19	17.52	5.33	5.4	2.8	0.38	2.37	57	22.83	6.09	0.63	11.66	4.02	5.17	82	61.4	242	3.05	0.65	1.63	1.1	147	2.36
2	55	810	167.7	35.2	158.76	4.27	5.78	3.94	7.65	2.1	0.18	1.82	52	21.37	5.35	0.58	11.55	4.4	3.48	76	60.43	253	5.1	0.4	2.96	1.54	136	2.1
2	55	1650	206.25	76.41	219.45	6.93	31.8	3.07	11.43	4.5	0.22	1.54	68	27.59	6.12	1.11	66.15	5.02	7.7	50.8	118.23	298	4.33	4.69	1.03	0.87	117	2.6
2	55	690	109	52.8	93.84	1.5	6.41	2.37	6.33	1.9	0.3	2.58	53	21.78	6.42	0.39	3.78	4.15	3.2	79	59.26	244.3	4.52	1.8	1.78	1.25	132	2.2
2	56	2000	180	79.1	200	4.4	28.54	4.44	10.1	3.75	0.59	5.15	53.5	22.27	7.09	1.51	29.62	4.27	4.1	66	70.75	314	5.08	1.25	3.21	1.4	128	2.33
2	56	1240	81.8	34.3	73.16	2.89	13.02	3.22	7.99	2.53	0.28	1.65	52	23.11	5.6	0.68	13.7	4.55	5.5	62	73.21	279	4.53	1.37	3.2	1.16	131	2.36
2	56	750	133.88	36.81	124.65	1.54	11.56	1.74	7.92	0.47	0.13	0.36	48.5	22.44	5.15	0.28	8.68	5.74	3.41	57.4	73.75	238.1	5.13	1.04	2.4	1.57	135	2.48
2	56	1750	98	33.4	89.25	2.42	16.84	2.03	8.26	2.65	0.26	1.9	66	28.01	5.83	0.55	13.18	5.72	3.4	52	110.79	374	4.69	2.12	2.95	1.23	127	2.27
2	56	1000	150.7	46.7	161.8	10.98	23.73	4.47	8.25	4.6	0.34	5.79	67	31.43	7.13	1.81	67.64	7.6	3.7	49.5	118.14	284.7	4.3	1.66	2.81	1.25	152	2.47
2	56	1250	203.8	52.4	232.5	4.41	13.19	5.91	6.56	2.48	0.12	3.72	72	26.77	6.39	0.32	18.47	5.9	6.04	55.3	113.65	176.2	4.56	0.98	2.96	1.31	139	2.53
2	56	1950	179.4	38.49	189.15	3.22	14.76	2.22	7.76	3.43	0.2	1.18	55	23.81	5.62	0.58	17.94	5.3	4.3	64	75.01	333	4.22	1.49	1.97	1.12	120	2.5
2	56	2410	118.1	31.7	103.63	8.29	23.47	2.41	8.87	4.04	0.38	2.92	50.5	19.48	6.08	2.01	57	5.18	3.1	58	76	234	5.39	1.09	3.96	1.72	134	2.43
2	56	1180	162.8	34.8	158.12	4.13	14.75	3.93	5.75	2.22	0.13	0.37	67	27.89	6.28	0.55	29.6	3.89	4.1	87	67.22	246	4.4	1.63	2.74	1.52	135	2.3
2	57	2610	184.8	51.55	168.87	3.86	21.79	3.81	7.6	3.34	0.09	1	64	24.69	5.21	0.29	29.61	4.93	5.92	105	52.57	267	5.74	1.13	3.11	1.15	126	2.39
2	57	2200	211.2	81.6	213.4	2.38	13.86	0.07	5.68	0.93	0.94	3.96	46	20.44	9.54	2.49	9.76	3.1	6.3	60	66.12	228	4.25	0.49	2.14	1.93	118	2.3
2	57	750	134.25	45.09	132	4.76	23.55	4.1	8.29	3.3	0.19	2.76	44	17.19	6.34	0.59	31.93	4.74	5.8	41.5	91.44	182	4.4	0.64	1.93	2.21	134	2.6
2	57	2200	246.4	48.3	272.8	5.94	13.95	7.85	6.29	2.79	0.09	4.65	52	21.93	6.33	0.27	25.25	4.7	6.34	54.7	81.99	222.6	5.68	1.63	3.87	1.2	168	2.51
2	57	1700	102	52.9	103.7	7.51	14.52	2.72	5.49	2.4	0.18	3.5	52	23.11	6.65	0.81	35.33	4.37	3.7	89	50.39	322.3	3.2	0.34	2.5	1.68	107	2.2
2	57	1370	118.6	39.05	104.12	2.21	16.91	4.22	7.7	2.52	0.44	1.57	57	24.67	5.28	0.82	12.47	4.26	5.29	67	73.37	228	5.01	0.79	2.7	1.25	129	2.4
2	57	750	103.28	17.84	80.93	6.26	8.73	3.68	5.77	2.61	0.27	0.99	62.5	24.41	5.63	1.37	26.22	4.88	4.52	54.6	98.73	217.1	5.25	1.87	2.45	1.24	131	2.52
2	57	2150	81.7	25.2	66.65	3.91	12.06	1.53	7.12	2.44	0.3	1.79	51	25.12	5.64	0.97	17.65	5.61	4.7	51	86.25	224	5.88	3.62	3.96	1.26	134	2.57
2	57	1600	110.9	39.2	124.8	4.91	13.14	1.84	6.9	2.8	0.3	2.02	56	24.89	7.19	1.14	23.33	5.07	1.62	52.4	92.17	300	6.21	1.51	2.8	1.04	138	2.31
2	57	1250	169.5	43.9	169.62	2.62	19.14	3.64	7.7	2.48	0.25	2.4	52	21.64	5.77	0.5	14.98	5.21	4.53	69.8	64.25	379	5.22	3.59	2.39	1.02	146	2.41
2	58	1200	74.4	28	72	1.72	13.4	2.06	7.2	2.38	0.6	5.83	47	20.89	6.01	0.73	6.23	4.69	5.8	55	72.81	228	4.89	1.52	3.55	1.15	127	2.4
2	58	2200	121	28.56	127.6	4.77	15.64	2.66	7.85	2.63	0.29	1.43	42	18.67	6.6	1.11	27.44	4.17	6	69.7	51.34	295	4.43	1.43	1.65	1.55	136	2.7
2	58	850	117.8	20.1	114.66	3.82	16.25	2.09	7.18	2.77	0.04	0.19	50	21.64	5.49	0.19	33.06	5.76	5.13	46.8	91.03	189.2	3.73	0.91	1.88	1.5	95	2.44
2	58	750	79.5	33.77	83.25	3.11	15.39	2.72	8.08	2.75	0.14	1.67	50	22.22	6.33	0.36	16.58	5	5.8	53.7	79.34	185	4.83	1.84	2.38	1.1	129	2.6
2	58	730	148.92	58.74	135.05	2.28	24.52	2.36	9.16	1.72	0.11	2.72	84	30.85	7.52	0.2	15.01	4.78	6.3	49.4	144.89	372	8.19	1.09	6.26	0.99	141	2.6
2	58	700	1090.67	26.17	1072.54	4.97	23.42	2.63	10.79	1.12	0.14	1.49	51.5	23.67	5.77	0.56	37.64	5.35	3.73	34.5	127.19	232.4	6.24	1.59	3.33	1.55	133	2.48
2	58	750	115.5	29.21	114.6	6.41	15.89	2.29	11.14	2.8	0.13	0.21	38.5	17.34	5.93	0.96	55.85	5.75	4.5	66.5	49.33	152	6.52	1.04	2.8	2.42	140	2.5
2	58	1450	88.45	50.98	75.4	4.94	19.29	2.55	8.83	2.78	0.25	2.03	58	23.83	5.8	0.91	30.73	5.19	4.8	51.3	96.34	394	7.55	2.43	3.78	1.39	140	2.6
2	59	1600	113.8	32.51	113.12	3.31	13.94	3.57	7	2.52	0.23	4.47	54.5	20.82	6.63	0.49	13.61	3.99	3.81	53	86.55	184	6.41	1.67	3.43	1.47	142	2.38
2	59	700	1108.87	35.76	1091.51	5.79	11.68	2.7	10.95	2.84	0.32	1.87	48	21.05	5.5	1.36	26.03	5.39	3.56	47.5	85.05	260.4	3.27	1.47	1.61	1.34	130	2.51
2	59	800	155.8	38.2	146.96	4.02	11.86	2.95	6.78	2.95	0.19	3.23	59	27.68	6.02	0.52	15.96	7.04	7.59	49.5	100.32	260.1	4.81	1	2.13	1.23	142	2.47
2	59	1250	252.5	31.84	293.75	3.24	13.45	5.48	9.6	3.68	0.3	2.23	73	29.24	7.03	0.69	14.89	3.77	8.7	75.3	81.6	498	4.73	0.9	2.69	1.35	125	2.5
2	59	1330	101.1	86.4	106.4	1.41	25.1	2.85	9.82	3.08	0.34	2.55	55.5	20.76	7.09	0.41	9.22	4.87	4.7	69	67.7	242	3.93	1.2	2.72	1.02	124	2.38
2	59	600	114	38.1	104.4	5.05	16.03	2.59	6.17	2.31	0.09	2.27	42.5	18.64	5.54	0.32	27.01	4.89	3.6	46	77.76	168	4.93	0.91	2.97	1.85	129	2.35
2	59	1270	203.2	43.9	182.88	3.28	12.87	1.77	9.14	3.07	0.32	1.17	56	20.2	5.99	0.98	16.65	5.5	8	59	79.89	242	3.64	0.66	2.4	1.33	142	2.26
2	59	600	89.5	32.2	85.5	3.23	16.76	2.31	5.81	1.19	0	3.19	54	21.09	5.39	0.01	16.13	5.37	4.1	54.8	82.94	210	4.87	0.68	2.37	1.5	106	2.31
2	59	670	156.11	50.89	143.38	1.8	9.42	1.57	8.31	2.82	0.15	0.57	52	25.79	5.44	0.32	8.16	5.01	8.2	61.2	71.52	475	6.73	1.54	3.8	1.79	137	2.6
2	59	530	123	36.6	114.48	3.55	15.44	2.4	8.34	2.05	0.11	1.84	56	23.31	5.43	0.3	18.81	5.71	6.3	69	68.31	285	6.3	1.29	4.59	1.56	123	2.43
2	60	970	67.9	25.5	57.23	1.44	12.15	0.94	5.52	1.58	0.25	1.04	57	29.08	5.41	0.43	6.79	4.06	3.6	100	47.38	177.4	3.46	1.9	2.51	1.69	108	2.1
2	60	1700	175.27	20.18	178.16	6.38	9.06	2.81	9.06	2.8	0.65	2.35	57	24.51	6.01	2.84	23.09	4.84	4.72	84.3	56.21	321.7	7	1.47	3.4	2.06	140	2.64
2	60	700	92.5	20	94.36	2.73	9.5	1.67	6.56	1.44	0.04	2.31	45.5	21.2	6.11	0.09	9.66	6.21	6.51	26.6	142.2	163.3	4.62	0.46	1.93	1.5	131	2.33
2	60	750	204.08	26.37	202.35	9.81	15.73	3.47	9.59	1.42	0.16	0.25	49	22.83	5.37	1.62	84.16	5.57	4.79	65.4	62.28	175.8	6.08	0.74	2.6	2.47	131	2.44
2	60	1450	111.6	27.3	114.55	6.08	19.1	3.61	9.86	4.37	0.54	2.74	47	21.6	5.28	2.11	35.87	5.05	5.2	60	65.12	317	5.2	1.44	3.53	1.64	138	2.41
2	60	750	105.75	29.06	128.25	2.72	15.5	2.58	5.84	2.45	0.23	1.98	61	24.13	7.1	0.5	13.95	4.87	7	51.8	97.89	320	4.41	1.18	2.11	1.38	139	2.4
2	60	1150	146.86	17.2	143.41	4.19	21.01	2.75	8.19	4.11	0.36	1.99	69	27.12	7.11	1.14	27.42	4.76	3.35	50.4	113.81	148.9	4.81	1.01	2.37	1.49	139	2.19
2	60	1200	160.56	35.18	133.44	2.93	18.72	1.92	11.3	0.95	0.47	0.81	71	27.22	5.24	1.41	20.66	6.45	3.78	57.3	103.01	322.5	4.61	2.79	2.18	1.28	133	2.57
2	60	1600	141.6	39.1	163.2	4.61	21.6	4.66	10.32	4.92	0.22	6.03	67	27.18	5.86	0.55	24.82	5.49	3.38	68.8	80.95	258	5.87	1.54	3.31	1.32	143	2.27
2	61	1350	249.8	56.1	241.78	5.12	22.49	5.26	13.82	4.03	0.49	4.93	52	22.81	5.35	1.4	29.74	5.38	3.57	63.7	67.01	262.7	3.56	1.96	1.56	0.8	130	2.38
2	61	770	134	29.2	126.28	9.02	24.92	2.47	9.59	1.85	0.04	2.18	55	21.48	5.46	0.24	68.97	5.04	6.2	59.3	76.14	205	5.96	1.16	4.21	1.32	143	2.32
2	61	850	146.63	25.59	156.4	4.16	13.49	1.53	7.24	2.59	0.22	2.56	47	19.07	5.39	0.71	18.97	5.39	3.61	54.7	70.53	232.7	4.66	1.34	2.19	1.48	130	2.62
2	61	1000	223.7	28.9	208.5	4.57	10.43	3.46	7.5	2.46	0.04	2.07	48	18.99	5.36	0.15	18.29	5.51	3.41	63.7	61.86	277.6	5.77	0.93	2.74	1.84	126	2.72
2	61	1100	70.4	35.1	62.7	2.18	14.41	3.82	6.48	2.34	0.29	2.79	53	23.87	5.34	0.47	9.79	4.72	4.6	53	82.09	282	6.53	1.84	4.52	1.93	137	2.49
2	61	1150	104.4	32.27	108.1	3.27	12.35	5.39	6.6	2.68	0.28	3.96	49	19.5	5.59	0.58	12.64	4.3	4.27	100	40.22	196	5.13	0.91	2.19	1.69	122	2.42
2	61	1250	93.8	72.5	70	3.11	26.05	5.05	10.59	3.22	0.23	2.19	52	19.1	5.85	0.51	22.74	4.62	7.2	73	58.48	213	5.42	1.72	3.63	1.57	143	2.36
2	61	2510	360.4	67.54	350.4	9.39	16.24	5.45	7.3	4.33	0.43	4.74	70	28.4	5.97	2.05	45.67	8.1	4.81	92	62.46	247	5.28	1.21	3.35	1.13	123	2.33
2	61	1180	219.48	57.14	246.62	5.23	28.43	5.65	9.75	5.72	0.46	3.72	61	24.13	6.35	1.4	37.9	4.48	6.5	68.5	73.1	332	4.89	1.52	2.61	1.31	129	2.5
2	61	900	211.5	37.22	207	4.64	13.39	2.28	8.06	3.65	0.15	0.39	51	18.07	6.2	0.75	30.85	4.39	5.5	46.4	90.23	211	6.27	0.52	3.56	1.75	121	2.4
2	61	1050	191.1	73.8	161.7	2.25	21.87	1.9	7.46	2.93	0.26	1.71	56	24.4	5.38	0.52	14.96	6.01	6.5	59	77.92	358	6.2	2.99	4.28	1.28	141	2.47
2	61	1800	248.4	72.6	280.8	4.01	16.83	7.79	11.79	4.87	0.19	1.47	73	29.62	6.83	0.54	23.81	7.4	4.69	74.3	80.65	374.1	5.55	2.19	3.72	1.09	145	2.59
2	62	750	154.5	43.7	158.25	5.36	14.88	2.2	9.2	2.88	0.1	2.06	57	22.69	6.65	0.38	27.86	5.35	4.3	61	75.74	302	4.83	0.9	3.1	1.85	121	2.39
2	62	1400	212.8	45.8	219.8	7.27	18.69	2.48	8.25	3.97	0.17	1.85	59	23.63	6.24	0.86	46.25	6.93	3.39	62.7	76.27	219	7.42	2.87	3.51	1.21	128	2.28
2	62	1800	225.2	71.7	226.98	8.24	23.35	5.83	8.75	3.14	0.28	5.64	49	20.93	6.65	1.13	49.46	6.33	4.88	60.85	65.27	292.7	5.65	0.68	4.4	3.33	136	2.33
2	62	1800	148.3	48.3	154.8	2.99	12.31	3.89	7.42	2.48	0.31	2.01	50	22.83	7.35	0.71	13.12	5.27	5.36	62	65.36	244	5.68	1.89	3.77	1.39	146	2.39
2	62	2100	371.7	69.9	333.9	1.16	24.95	0.08	10.52	1.85	0.34	0.98	76	31.23	9.25	0.66	9.03	4.75	6.9	59	104.41	281	5.34	2.57	3.66	1.32	146	2.47
2	62	1150	156.4	79.8	158.01	3.38	28.32	5.86	12.91	4.98	0.56	3.66	74	27.51	6.63	1.19	23.79	6.16	6.21	61.4	97.68	307.8	5.99	3.52	2.68	0.93	128	2.43
2	62	770	157.1	33.7	145.53	3.34	13.53	2.82	6.01	0.75	0.12	2.21	46	22.65	5.05	0.32	15.5	5.16	4.7	57	65.41	361	5.65	2.99	3.79	1.15	129	2.41
2	62	2050	235.8	62.5	227.55	2.66	16.4	4.3	8.16	2.86	0.24	3.39	61	25.72	7.06	0.45	12.75	5.4	4.5	54	91.56	305	5.29	2.55	3.6	1.19	120	2.44
2	62	900	99.9	38.3	97.74	2.69	14.26	2.42	6.79	2.26	0.23	2.95	43	19.11	5.46	0.47	12.03	7.89	3.4	64.2	54.29	241.4	6.46	0.9	2.97	1.45	139	2.29
2	62	1760	191.84	62.73	248.16	3.5	16.47	1.81	6.6	4.35	0.36	3.03	66	27.83	7.62	0.94	17.56	5.97	5.2	47.8	111.91	340	5.16	2.12	2.24	1.03	128	2.4
2	62	2150	77.4	23	77.4	6.66	12.71	1.42	6.82	3.44	0.22	2.29	60	24.65	6.47	1.07	30.8	6.65	4.8	60	81.05	344	5.22	4.41	3.23	1.05	141	2.5
2	62	1330	180.88	68.55	183.54	11.42	38.85	5.15	13.03	2.61	0.22	3.47	76	33.78	5.32	1.34	110.4	5.65	3.9	46.8	131.62	332	3.62	3.07	0.94	1.11	136	2.5
2	62	1300	148.5	20.6	185.25	2.74	9.28	2.26	6.23	2.94	0.27	1.72	57	25.33	7.74	0.64	10.12	4.17	4.86	53.7	86.03	338.2	6.3	1.18	3.6	1.53	141	2.23
2	62	550	111.6	32	109.45	3.82	14.24	1.99	6.25	2.59	0.06	0.37	70	27.34	5.64	0.26	26.55	6.69	3	84	67.54	235.6	3.25	0.77	2.36	1.55	138	2.25
2	63	900	94	24.2	101.25	2.56	12.95	2.35	5.73	2.15	0.2	1.31	50	24.45	5.8	0.47	12.54	4.67	7.04	73.3	54.58	349	5.74	2.1	3.83	1.46	128	2.39
2	63	1400	128.8	40.9	110.6	3.74	9.9	3.05	9.8	2.71	0.14	0.79	62	25.64	6.18	0.47	17.27	5.59	4.6	69	71.9	273	4.81	1.43	3.19	1.52	136	2.41
2	63	2030	40.6	22.5	48.72	1.71	21.5	1.16	7.08	2.06	0.34	2.07	54.5	19.66	5.81	0.55	10.61	5.34	5.2	68	64.13	267	4.39	1.13	2.41	1.53	129	2.36
2	63	1430	283.1	67.6	264.55	4.46	6.22	3.6	6.72	3.26	0.39	3.5	55	22.89	6.22	1.11	11.18	5.5	5.2	103	42.72	235.1	4.52	0.99	2.5	1.9	132	2.1
2	63	650	70.72	11.74	69.81	2.46	7.68	0.86	6.67	1.97	0.21	1.79	55	20.7	5.82	0.51	7.85	4.99	5.73	42.4	103.79	172.1	4.72	1.01	2.37	1.58	131	2.52
2	63	1000	144	59.6	126	1.73	20.09	2.91	8.11	3.17	0.24	2.56	55	22.31	5.54	0.35	9.82	6.69	6.1	74	59.47	228	5.41	1.31	3.23	1.82	130	2.46
2	63	1270	203.2	64	199.39	4.75	16.1	4.5	6.39	2.87	0.3	2.46	61	25.39	6.64	0.97	24.97	3.65	6	86	56.75	159.1	3.55	1.47	2.47	1.26	125	2
2	64	2100	153.1	40.2	161.7	3.15	13.65	0.9	8.46	3.23	0.37	1.61	50	20.28	8.16	1.1	15.6	4.62	5	82.6	47.8	297.1	5.91	0.43	2.67	1.83	132	2.28
2	64	1550	124	22.4	137.95	2.4	11.81	1.81	8.46	2.32	0.11	0.83	52	20.7	6.92	0.28	12.02	4.98	7	72	57.04	242	4.13	0.78	2.84	0.98	132	2.47
2	65	2300	262.2	66.4	250.7	6.19	20.06	3.96	8.16	3.32	0.41	0.62	52.5	21.16	6.62	2.21	50.89	5.4	5.2	59	69.35	128	4.16	1.73	2.5	1.11	124	2.33
2	65	500	71.5	28.64	68	5.51	22.87	2.58	8.58	1.48	0.08	1	54	23.07	5.1	0.39	44.75	4.66	5.8	55	76.52	291	3.45	0.86	1.55	1.15	134	2.5
2	65	1730	119.4	27.3	128.02	5.19	25.02	2.39	6.85	3.36	0.22	1.96	77.5	32.26	5.93	0.86	39.12	4.96	5.7	61	99.01	300	5.71	1.44	4.24	1.48	132	2.33
2	66	900	1449.45	65.43	1405.8	5.51	24.88	3.9	11.19	3.79	0.22	0.78	31	14.44	5.52	1.01	49.85	5.75	3.12	49	48.65	120.1	6.28	0.8	2.93	1.71	125	2.44
2	66	1330	141	43.5	148.96	0.9	19.51	2.58	8.64	3.39	0.18	2.17	57	23.27	6.36	0.16	4.94	4.56	4.8	75	58.44	340	4.41	1.44	2.84	1.29	125	2.4
2	66	500	99.05	13.89	82.9	3.43	13.81	2.33	8.68	2.45	0.09	1.78	52	20.83	5.76	0.26	16.87	4.63	5.15	58.5	68.35	199.8	5.31	1.27	2.48	1.92	144	2.44
2	66	1700	196.9	49.4	193.63	4.57	16.58	3.4	7.63	3.22	0.32	2.92	52	22.21	6.4	0.98	23.63	3.97	4.58	65.7	60.86	242.9	4.38	0.68	1.94	1.51	122	2.25
2	66	1830	166.5	52.6	166.53	4.58	20.37	3.59	7.76	3.39	0.39	4.56	50	23.46	6.42	1.07	25.02	5.63	4.8	57	67.45	305	5.49	1.29	4.14	1.38	143	2.43
2	66	2770	213.3	72.2	193.9	2.3	19.83	4.04	10.11	1.66	0.31	0.65	51.5	21.72	5.46	0.72	17.33	5.57	8	70	56.57	367	4.58	0.75	2.69	1.87	133	2.51
2	67	600	139.8	20.1	158.4	1.89	5.45	3.85	5.88	1.57	0.03	0.25	52	23.74	6.32	0.08	6.87	5.3	6.27	84.4	46.74	280.9	5.2	1.09	3.54	1.4	147	2.43
2	67	1300	98.4	66.1	92.17	3.18	17.78	2.46	5.51	2.18	0.25	1.77	45	21.11	8.9	0.66	18.6	5.6	4.77	52.8	64.65	200.2	5.95	0.73	4.02	1.17	132	2.45
2	67	2400	216	69.4	211.68	4.8	15.89	4.03	8.38	3.59	0.38	1.46	53.5	22.27	6.45	1.38	27.78	5.11	3.65	59.6	68.09	167.7	5.93	0.79	2.65	1.46	116	2.46
2	67	1000	115	30.75	132	1.47	19.23	3.19	7.79	3.39	0.25	2.44	64	26.64	5.91	0.3	8.07	5.04	4.6	46.7	103.96	362	5.08	2.05	2.44	1.28	128	2.6
2	67	1670	153.6	77.5	148.63	2.14	18.14	2.71	7.48	3.52	0.83	2.04	47	20.61	7.14	1.5	12.01	4.75	8	52	68.56	234	3.72	0.57	1.98	1.81	137	2.26
2	67	750	119.1	31.08	148.43	3.88	15.88	3.42	6.95	1.21	0.04	1.7	48	25.2	6.65	0.13	21.42	5.7	5.44	63.4	57.43	255.6	4.36	1.28	2.93	1.19	182	2.28
2	67	2700	126.9	40.2	121.5	1.81	15.8	1.73	8.88	3.32	0.71	8.24	54.5	25.22	6.18	0.87	6.89	5.19	7	62	66.68	261	5.29	2.78	3.49	1.22	132	2.45
2	68	1100	155.4	73.7	149.38	2.23	22.3	5.52	9.39	3.38	0.6	4.89	64	26.64	6.1	0.85	12.17	6.8	6.51	65	73.67	243.2	7.1	1.51	3.24	1.46	131	2.48
2	68	2750	121	41.6	137.5	6.79	24.56	2.64	7.86	3.78	0.32	1.83	64	25	7.02	1.57	52.18	5.35	3.8	42	114.01	220	6.51	2.5	5.24	1.25	156	2.46
2	68	3450	683.1	171	648.6	5.59	34.53	6	9.59	4.82	0.44	5.6	61	25.72	7.26	1.3	43	5.06	5.2	53	86.11	355	5.12	1.39	3.71	1.38	141	2.37
2	68	1400	124.3	36.7	125.02	1.51	10.61	2.48	5.52	2.4	0.31	2.18	53	22.06	6.02	0.42	5.61	6.62	6.38	73.5	53.95	256.4	6.64	1.68	1.43	2.89	145	2.43
2	68	950	104.5	33.1	99.75	4.6	16.66	2.34	6.74	3.09	0.09	1.6	53	26.66	5.92	0.31	26.94	5.62	4.9	60	66.09	223	5.05	1.5	3.69	1.29	134	2.46
2	68	1530	315.18	126.19	307.53	6.01	31.67	5.06	14.61	5.07	0.54	5.44	58	29.59	6.94	1.72	44.03	4.61	5.3	47.8	90.78	227	4.5	1.16	2.27	1.15	125	2.1
2	68	500	93.5	18.34	99	4.08	12.08	1.7	6.07	2.55	0.08	0.72	52	26.91	5.92	0.35	22.21	4.92	6.3	55.5	70.1	376	4.78	1.91	2.14	1.06	128	2.5
2	69	520	99.32	31.34	96.72	3.08	19.25	2.19	9.51	1.36	0.05	2.55	70	29.52	5.22	0.13	17.65	4.13	5.4	75.8	68.13	408	5.54	1.47	3.38	1.17	138	2.6
2	69	1400	159.6	54.5	189	2.8	5.66	6.54	7.94	2.56	0.08	0.68	59	24.88	6.78	0.2	8.83	6.6	5.91	67.4	64.58	239.3	4.22	1.47	2.57	1.28	137	2.72
2	70	1570	241.8	86.5	246.49	3.08	17.55	2.64	8.64	4.68	0.3	3.04	65	28.51	7.11	0.67	15.99	4	5.93	93	50.84	217	4.3	1.24	2.21	1.21	123	2.1
2	70	450	49.5	43.8	41.85	1.92	14.41	2.7	8.06	2.43	0.16	2.68	45	20	5.97	0.24	8.62	6.13	3.7	66	49.59	340	3.82	0.84	2.46	1.43	131	2.58
2	70	2200	259.2	111.1	267.52	8.69	31.77	8.23	10.19	5.44	0.6	8.75	59	23.94	6.89	2.23	59.49	7.63	6.27	60.2	71.29	241.3	5.51	0.86	2.46	1.3	127	2.43
2	71	1400	86.8	24.6	84	2.14	14.42	3.12	7.01	2.38	0.15	1.05	58	27.78	5.24	0.3	11.66	5.38	8.3	82	50.71	337	7.09	1.91	5.36	1.33	121	2.41
2	71	1230	77.49	66.48	73.8	2.15	16.54	1.94	6.57	2.46	0.24	2.42	45	18.49	7.24	0.43	10.94	4.25	5.3	58.5	55.15	244	3.86	1.23	1.94	0.97	106	2.5
2	72	770	103.95	41.9	127.05	1.94	22.68	1.48	10.83	4.38	0.19	2.36	72	29.21	5.98	0.33	12.28	5.41	4.2	58.1	87.57	358	5.5	1.89	2.55	1.08	124	2.5
2	72	1150	172.5	35.3	170.2	2.63	8.81	2.85	7.35	2.89	0.15	1.36	49	23.8	6.72	0.34	9.78	4.97	4.7	66	52.46	347	6.18	0.97	4.95	1.31	128	2.33
2	72	900	76.5	24.25	78.3	2.58	8	1.89	5.98	2.25	0.16	0.53	43	20.17	5.8	0.48	10.85	4.45	4.1	59.5	51.07	240	4.47	1.19	1.84	1.91	127	2.6
2	72	1250	73.75	42.86	65	2.94	20.95	1.46	7.29	3.28	0.23	0.98	54	22.19	5.58	0.69	21.57	3.99	5	52	73.38	383	4.33	0.69	2.14	1.74	115	2.5
2	72	1650	137	64.7	123.75	1.11	20.74	0.02	6.65	0.84	0.37	2.29	46	19.78	9.42	0.68	6.38	4.79	6.1	57	57.02	259	4.84	2.27	3.39	1.07	120	2.39
2	72	730	134.3	21.8	137.97	4.14	15.61	1.72	5.95	3.68	0.11	0.79	51	23.28	6.49	0.45	26.48	5.39	5.1	44	81.9	315	5.44	1.11	4.02	1.51	134	2.33
2	72	900	173.7	39.3	181.8	1.78	13.89	2.99	5.83	0.57	0.03	0.53	62	25.48	6.9	0.07	10.69	5.7	5.64	65.6	66.78	230.1	5.04	3.02	2.74	1.25	149	2.59
2	73	1500	136.5	52.31	172.5	1.89	20.06	3.66	7.43	3.98	0.11	0.29	52	23.11	6.97	0.27	16.65	4.5	4.9	46.5	77.86	286	5.17	0.7	3.18	1.61	135	2.2
2	73	1500	105	31.52	126	2.73	13.4	2.34	6.77	3	0.44	1.79	41	16.85	6.93	1.03	12.94	4.4	5.6	54.1	52.76	246	4.69	1.14	2.1	1.63	130	2.5
2	73	1050	92.4	30.3	109.2	0.62	15.07	2.05	6.15	2.12	0.32	1.36	46	22.49	6.25	0.23	3.04	6.83	9.6	72	44.48	383	6.37	0.95	5.17	1.46	134	2.4
2	73	2200	154.2	28.6	161.7	5.92	14.28	1.96	7.35	3.31	0.42	2.23	67	29.78	6.65	1.82	29.62	6.65	2.95	55.8	83.6	342.8	5.93	2.21	2.71	1.36	120	2.29
2	73	1770	214.2	54.3	210.63	2.46	21.24	3.01	7.88	4.11	0.22	1.05	52.5	21.71	6.22	0.5	17.77	4.68	6.8	71	51.48	207	4.79	1.21	3.39	1.39	102	2.4
2	73	1100	108.9	60.1	108.9	0.98	20.9	2.75	7.96	3.34	0.2	0.61	57	23.42	5.39	0.25	7.32	5.46	7	64	62.01	359	6.38	1.8	4.49	1.44	109	2.48
2	74	800	153.12	19.42	146.72	4.69	14.46	3.18	9.1	3.78	0.18	1.66	43.5	19.73	5.79	0.63	24.71	5.69	3.35	45.4	65.71	100.9	6.57	1.12	3.13	1.34	124	2.22
2	74	1150	155.25	51.87	167.9	1.3	20.84	2.71	7.48	3.8	0.16	1.66	67	26.17	6.89	0.2	8.08	4.83	4.5	50.2	91.53	388	6.72	0.84	4.59	1.43	124	2.5
2	75	850	97.8	21.1	93.5	2.74	5.68	2.42	7.27	1.47	0.22	1	60	22.86	6.16	0.58	7.99	4.32	2.7	99	40.94	246.7	6.21	2.18	2.12	1.89	125	2
2	75	1800	55.8	42.35	50.4	0.81	17.26	1.6	10.55	3.54	0.24	0.27	37	18.61	6.37	0.32	6.15	3.99	5.9	61.6	40.57	297	4.12	0.79	1.92	1.66	129	2.6
2	75	930	63.24	29.44	63.24	2.1	6.37	1.17	5.7	2.18	0.19	2.08	61	25.07	6.15	0.37	5.64	4.39	4.9	70.7	58.28	309	4.79	0.89	2.34	1.28	129	2.4
2	75	1170	91.3	48.6	85.41	0.71	4.72	1.31	6.08	2.17	0.17	1.76	51	22.52	7.36	0.14	1.48	5.74	5.2	59	58.38	232	4.71	0.92	2.95	1.72	120	2.42
2	76	1100	1878.69	45.58	1815.99	10.84	23.76	4.14	12.22	3.37	0.26	0.29	51	20.69	5.3	2.69	121.27	5.55	4.65	72.5	46.78	265.4	5.42	1.67	2.55	1.46	104	2.61
2	77	750	60	36.59	69	0.84	11.67	1.4	5.44	1.62	0.2	1.51	49	25.73	6.7	0.19	3.44	4.53	5.3	60.5	53.02	365	5.04	1.75	2.31	1.21	118	2.5
2	77	1850	99.9	40.7	92.5	1.07	13.43	1.35	6.59	3.02	0.29	0.91	46.5	21.23	6.2	0.37	5.45	5.34	5.1	52	58.54	278	5.67	1.45	4.36	1.23	132	2.36
2	78	2550	186.2	74.4	186.15	2.83	13.03	2.86	6.6	2.46	0.27	3.9	52	22.51	7.1	0.53	11.28	5.94	5.1	56	59.82	328	4.07	1.05	2.62	1.35	150	2.4
2	78	1650	166.65	32.69	173.25	0.87	13.5	2.23	7.62	2.19	0.25	0.18	66	27.12	5.71	0.37	6.07	3.95	8.2	89.5	47.51	474	5.98	1.16	3.82	1.26	112	2.5
2	79	1030	150.38	39.18	153.47	1.87	11.47	1.69	5.53	1.86	0.24	0.82	40	20.41	6.32	0.5	9.08	4.52	5.6	49	51.74	269	4.64	1.55	2.13	1.15	124	2.5
2	79	500	76.7	27.47	58.25	2.88	15.44	2.66	9.77	2.86	0.16	0.44	37.5	20.58	5.67	0.52	20	6.12	5.06	59.4	40.02	190.3	5.36	1.32	2.45	1.78	132	2.49
2	80	1600	89.6	49.36	91.2	1.92	17.65	4.1	7.04	2.71	0.28	4.15	47	18.36	6.39	0.38	9.1	4.68	4.3	67.2	43.61	304	5.28	1.83	2.32	1.26	141	1.8
2	81	1490	99.8	62.5	119.2	1.89	15.56	2.22	6.91	3.04	0.11	0.62	59	27.12	7.44	0.24	11.97	4.7	4.9	82	44.11	339	5.42	1.63	3.8	1.49	152	2.55
2	82	1650	156.8	72.4	160.05	2.57	15.23	2.01	6.5	2.53	0.24	3.79	55	22.89	7.34	0.46	11.41	5.17	6.3	80	41.43	326	7.22	1.87	5.32	1.8	145	2.56
2	82	530	76.32	28.52	73.67	1.25	16.04	1.47	6.44	1.19	0.24	1.37	52	23.11	5.35	0.32	6.72	4.74	4	55.4	56.57	399	6.3	1.15	3.98	1.5	117	2.6
2	83	1300	76.7	32.8	79.3	2.4	16.44	2.96	7.19	3.61	0.29	2.08	54	23.68	5.59	0.57	12.62	6.06	6.2	66	48.46	308	5.19	1.5	3.71	1.33	138	2.36
2	83	1400	124.6	24.7	117.6	2.72	10.95	1.4	5.71	2.13	0.17	0.7	50	20.68	6.13	0.52	13.49	5.25	4.1	56	52.88	344	5.15	1.04	3.19	1.95	119	2.44
2	84	1050	99.75	46.63	95.55	1.61	11.03	1.37	5.68	2.36	0.2	1.31	50	24.45	7.06	0.33	6.81	5.39	6.5	61.4	47.39	320	5.14	1.04	2.69	1.44	138	2.5
2	55	400	80.92	15.88	78.6	4.64	9	1.16	5.4	1.57	0.11	0.26	43.5	19.08	6.39	0.68	25.39	5.11	6.54	53.4	71.95	104.9	4.66	1.08	2.41	1.54	123	2.23
2	70	450	49.5	43.8	41.85	1.92	14.41	2.7	8.06	2.43	0.16	2.68	45	20	5.97	0.24	8.62	6.13	3.7	66	49.59	340	3.82	0.84	2.46	1.43	131	2.58
2	52	470	89.2	30.4	74.07	3.85	18.53	3.98	7.8	0.91	0.03	2.54	64	25.96	5.24	0.09	21.86	4.02	3.76	55	106.41	256	6.2	2.03	3.59	1.33	135	2.4
2	64	500	102.65	29.47	87.45	1.54	9.5	2.13	5.31	0.58	0.24	1.25	45	20.13	4.97	0.37	5.92	6.68	3.71	54	65.81	166.2	4.56	0.86	2.13	1.45	111	2.48
2	79	500	76.7	27.47	58.25	2.88	15.44	2.66	9.77	2.86	0.16	0.44	37.5	20.58	5.67	0.52	20	6.12	5.06	59.4	40.02	190.3	5.36	1.32	2.45	1.78	132	2.49
2	65	500	71.5	28.64	68	5.51	22.87	2.58	8.58	1.48	0.08	1	54	23.07	5.1	0.39	44.75	4.66	5.8	55	76.52	291	3.45	0.86	1.55	1.15	134	2.5
2	55	500	90	26	104.2	3.4	13.26	2.98	7.22	2.51	0.08	2.28	49	22.37	6.22	0.19	15.47	4.58	4.24	55.9	77.42	285.3	4.83	0.55	2.79	1.24	130	2.19
2	66	500	99.05	13.89	82.9	3.43	13.81	2.33	8.68	2.45	0.09	1.78	52	20.83	5.76	0.26	16.87	4.63	5.15	58.5	68.35	199.8	5.31	1.27	2.48	1.92	144	2.44
2	69	520	99.32	31.34	96.72	3.08	19.25	2.19	9.51	1.36	0.05	2.55	70	29.52	5.22	0.13	17.65	4.13	5.4	75.8	68.13	408	5.54	1.47	3.38	1.17	138	2.6
2	82	530	76.32	28.52	73.67	1.25	16.04	1.47	6.44	1.19	0.24	1.37	52	23.11	5.35	0.32	6.72	4.74	4	55.4	56.57	399	6.3	1.15	3.98	1.5	117	2.6
2	59	530	123	36.6	114.48	3.55	15.44	2.4	8.34	2.05	0.11	1.84	56	23.31	5.43	0.3	18.81	5.71	6.3	69	68.31	285	6.3	1.29	4.59	1.56	123	2.43
2	50	550	105.2	23.9	104.28	1.93	15.34	2.67	9.19	2.5	0.11	2.31	55.5	25.34	5.53	0.18	9.32	5.64	7.8	66.9	77.58	527.1	4.99	1	2.35	1.86	141	2.49
